# Supplementary material for: Implant-Supported Cantilever Fixed Partial Dentures in the Posterior Region: A Systematic Review and Meta-Analysis on Survival Outcomes
Source: Materials (Basel). 2025 Oct 14;18(20):4704. doi: 10.3390/ma18204704 (PMC12566088; doi:10.3390/ma18204704)
Supplement: Supplementary file 1 [file materials-18-04704-s001.zip]

Archive with 1 entries (1 files):
- materials-3590582-supplementary.pdf
